# Supplementary material for: Guanidinocalix[5]arene for sensitive fluorescence detection and magnetic removal of perfluorinated pollutants
Source: Nat Commun. 2019 Dec 17;10:5762. doi: 10.1038/s41467-019-13775-1 (PMC6917741; doi:10.1038/s41467-019-13775-1)
Supplement: Supplementary file 3 — Source Data [file 41467_2019_13775_MOESM3_ESM.xlsx]

## Sheet: Fig.3b
Wavelength / nm	I / a.u.											1		2		3
502.83	405.032	428.661	447.347	460.197	484.162	507.757	530.167	544.76	564.245	571.427		concetration / M	I / a.u.	concetration / M	I / a.u.	concetration / M	I / a.u.
503.88	424.021	448.768	469.361	483.607	507.283	533.136	556.811	572.081	591.633	598.576		0	515.668	0	493.235	0	519.461
504.92	444.096	469.656	491.207	507.288	531.533	558.996	582.31	601.721	620.667	627.297		4.99002e-08	545.537	9.98004e-08	519.321	4.99002e-08	553.461
505.82	463.359	488.704	510.185	527.924	554.912	582.749	607.434	627.932	644.863	654.056		9.96016e-08	568.835	1.99203e-07	547.081	9.96016e-08	583.936
506.86	479.309	504.748	527.958	547.397	575.556	604.446	629.845	649.14	668.59	677.244		1.49105e-07	590.274	2.98211e-07	572.711	1.49105e-07	609.156
507.91	492.871	517.609	544.588	564.263	592.521	622.998	648.894	667.604	689.523	698.844		2.47525e-07	623.376	3.96825e-07	602.952	1.98413e-07	639.911
508.95	501.849	528.542	555.545	576.858	603.891	634.851	661.345	683.489	706.088	715.609		3.93701e-07	654.489	4.9505e-07	627.823	2.47525e-07	661.231
509.85	510.048	538.136	563.279	585.451	612.715	644.578	671.402	695.301	717.1	726.716		5.3816e-07	681.532	5.92885e-07	645.801	2.96443e-07	678.594
510.89	514.823	543.833	568.785	590.686	620.886	653.006	679.013	702.382	725.561	732.793		8.2205e-07	703.131	7.48621e-07	668.764	3.93701e-07	693.607
511.94	517.215	546.943	572.172	593.634	626.938	657.919	683.571	706.397	729.881	736.164		1.37051e-06	725.917	9.03378e-07	692.928	5.85937e-07	713.549
512.83	517.712	548.018	570.299	593.197	627.3	657.519	683.221	707.219	729.3	736.5		2.39602e-06	735.459	1.05717e-06	705.318	9.61538e-07	724.64
513.88	515.668	545.537	568.835	590.274	623.376	654.489	681.532	703.131	725.917	735.459
514.92	510.802	540.86	564.502	585.219	618.321	649.388	676.783	697.09	721.268	730.151
515.82	503.567	533.942	557.977	578.723	612.432	641.995	668.501	690.446	712.758	721.259
516.86	495.519	526.244	548.963	571.26	602.942	632.365	656.87	680.963	699.545	709.426
517.91	485.25	514.789	539.358	560.681	589.343	619.046	642.457	668.813	684.19	696.428
518.95	475.788	502.762	527.857	546.885	575.206	603.763	629.583	653.919	669.958	680.259
519.85	463.829	490.256	513.574	532.202	559.769	587.384	614.796	635.628	654.359	661.754
520.89	450.474	475.901	498.91	518.18	544.121	570.255	597.341	616.596	634.674	643.295
521.94	436.769	462.014	484.057	502.404	528.682	553.833	576.725	599.025	614.908	625.034
522.83	423.777	447.401	469.037	486.02	513.737	537.029	558.369	580.859	595.161	606.706
523.88	409.214	433.136	453.257	469.442	494.553	518.645	540.151	557.974	572.812	583.211
524.92	394.114	415.635	434.764	452.269	475.137	497.712	517.341	535.794	549.011	558.445
525.82	379.542	399.251	416.307	434.828	457.106	478.518	496.748	514.306	527.725	535.242
526.86	364.254	383.159	399.729	417.993	439.744	458.748	476.84	494.924	508.72	515.525
527.91	348.952	367.738	384.893	399.869	420.247	438.985	458.56	473.461	489.055	495.972
528.95	335.87	354.043	369.958	383.413	403.422	420.905	439.003	452.649	468.176	476.132
529.85	323.293	339.924	354.13	367.618	387.233	404.695	420.688	432.892	447.849	455.551
530.88	309.281	326.024	339.667	351.61	371.63	388.017	402.97	415.704	428.268	435.309
531.91	295.299	310.454	324.336	336.452	354.309	370.67	385.359	397.261	409.524	415.669
532.94	282.705	297.842	311.446	323.784	339.219	355.683	371.205	381.244	392.447	397.887
533.82	271.912	286.808	299.461	311.331	325.546	341.616	357.246	366.613	378.152	383.078
534.85	261.266	276.046	288.419	298.702	314.575	328.297	342.822	352.933	363.455	368.94
535.88	251.378	264.805	276.86	286.629	302.863	316.436	327.821	338.113	347.264	353.279
536.91	240.67	253.879	265.836	275.212	289.999	304.749	315.253	325.281	333.345	338.326
537.94	231.019	245.365	255.941	264.899	278.032	293.129	304.422	313.903	322.161	326.321
538.82	222.863	237.151	246.732	255.932	269.015	282.156	294.114	303.164	311.191	315.764
539.85	217.139	229.94	238.354	247.163	260.894	273.931	283.969	292.344	300.691	305.214
540.88	211.046	222.26	230.873	239.863	252.334	265.33	274.538	282.62	292.114	295.466
541.91	204.052	215.318	224.123	232.971	244.697	256.935	265.572	273.937	283.05	286.148
542.94	197.063	208.878	218.445	225.856	237.331	248.937	257.86	266.496	274.034	278.171
543.82	191.494	202.494	212.158	218.272	229.625	241.221	250.135	258.938	265.152	270.414
544.85	186.57	196.007	205.561	210.699	223.121	233.538	242.788	251.165	257.743	261.652
545.88	180.811	190.036	198.52	204.08	216.38	226.297	236.468	242.688	249.388	252.413
546.91	175.051	184.449	192.464	198.308	209.637	220.067	230.684	235.319	242.21	244.345
547.94	170.061	179.519	187.449	194.057	203.934	213.869	223.963	228.991	235.25	237.983
548.82	165.506	174.187	181.508	188.756	198.7	208.186	216.607	222.965	229.381	231.325
549.85	160.834	169.174	176.044	183.272	192.782	201.672	209.942	215.724	222.062	225.464
550.89	155.155	163.393	170.33	176.999	186.215	195.197	202.895	208.568	214.219	218.313
551.94	150.149	158.184	166.168	171.432	180.574	188.368	195.656	202.456	207.023	211.241
552.83	145.873	153.164	161.072	165.804	174.771	183.053	189.52	196.635	201.503	204.288
553.88	141.925	148.019	156.071	160.658	169.987	177.639	183.312	190.202	195.034	197.733
554.92	136.945	143.52	150.706	155.453	164.47	172.336	178.052	184.229	188.144	191.787
555.82	132.279	139.28	145.773	150.936	159.241	165.842	172.367	178.839	182.279	185.851
556.86	127.79	135.037	140.991	146.039	153.495	160.641	166.499	172.996	177.031	179.229
557.91	123.217	129.772	135.585	140.701	148.362	155.043	159.579	166.185	170.88	172.139
558.95	119.151	125.308	130.685	135.633	142.555	149.755	154.229	160.287	164.848	166.192
559.85	115.186	121.117	126.664	131.241	137.834	143.943	149.397	154.856	159.149	160.911
560.88	111.27	117.164	122.983	126.606	132.906	139.257	144.613	149.279	153.348	155.488
561.91	107.01	112.828	118.043	121.429	127.921	134.064	139.14	143.31	147.825	150.105
562.94	103.347	108.37	113.144	116.934	122.769	129.095	134.214	138.003	142.167	143.888
563.82	98.916	103.723	108.656	112.456	118.168	123.719	129.033	132.826	136.526	138.291
564.85	94.8128	99.5191	103.994	107.229	113.885	118.631	124.154	127.154	130.766	132.284
565.88	90.7291	95.5886	99.2697	102.89	109.501	114.137	118.598	121.756	125.658	127.413
566.91	87.0453	91.8155	95.6636	98.892	104.762	110.127	113.812	117.262	120.408	122.429
567.94	83.9439	88.2048	92.4933	95.5106	100.332	106.007	109.348	113.02	115.363	118.205
568.82	80.5193	84.7392	88.9316	91.9087	96.4311	101.634	105.349	108.37	110.918	113.618
569.85	77.3248	81.1762	85.0146	88.2414	92.9835	97.222	100.586	103.569	106.8	108.884
570.86	73.8826	77.7509	81.3749	84.0807	88.6133	92.3872	96.3025	98.864	102.102	103.765
571.88	70.9494	74.6375	78.234	80.37	84.4742	88.0538	92.0254	94.7841	97.2997	99.0158
572.89	67.729	71.0147	74.6867	77.059	80.5353	84.1228	88.0886	91.0809	92.6719	94.5843
573.91	64.9132	67.6427	71.1844	73.5204	77.3429	80.7272	84.0793	87.2029	88.7586	90.2801
574.92	62.1442	64.9304	67.5769	69.9822	73.6493	77.1437	80.4889	82.9701	84.9979	85.9833
575.94	59.1529	62.3185	64.5931	66.5035	70.2347	73.7559	76.524	78.9563	81.2269	82.2937
576.95	56.136	59.1858	61.5578	63.5288	66.787	70.1774	73.1768	75.2489	77.5781	78.4175
577.82	53.4358	56.4762	58.9417	60.9534	63.7922	66.8536	69.7259	71.4047	74.1441	74.7219
578.84	50.9787	53.9536	56.0914	58.2932	60.4258	63.9679	66.4343	68.4081	70.5388	71.3699
579.85	48.8938	51.5201	53.5169	55.6409	58.2223	61.1649	63.0729	65.5309	66.7831	68.6582
580.88	46.7494	49.3625	51.2383	53.4117	56.1512	58.4722	60.0075	62.7806	64.0631	65.3972
581.91	44.5106	47.0999	49.0598	50.967	53.6656	55.7475	57.2358	59.4891	61.454	61.9577
582.94	42.4866	44.7036	46.8929	48.6469	50.8316	53.2836	54.8929	56.7631	58.6404	58.8394
583.82	40.6099	42.7783	45.0415	46.3976	48.8593	50.7545	53.1274	54.4556	56.0323	56.4982
584.85	38.8721	41.3043	42.9858	44.3377	47.126	48.5249	50.844	52.2433	53.8389	54.2892
585.88	36.9988	39.5809	40.9603	42.3329	44.9513	46.4635	48.5913	50.102	51.6057	52.023
586.91	35.3933	37.5397	39.0104	40.3684	42.6124	44.4752	46.3585	47.9492	49.211	49.567
587.94	34.1082	36.1383	37.7819	38.8702	40.6845	42.5777	44.5513	46.0578	47.1842	47.705
588.82	33.0918	34.7165	36.2682	37.4738	39.3783	41.1198	42.9211	43.9932	45.463	46.148
589.85	31.9165	33.6225	34.8459	36.215	37.9667	39.919	41.3703	42.2708	43.6096	44.3611
590.86	30.2864	32.1268	33.3945	34.6617	36.3123	38.2951	39.4882	40.3933	41.5615	42.4202
591.88	28.8901	30.982	32.1803	33.1581	34.757	36.5889	37.757	38.9469	39.7479	40.5716
592.89	27.9537	29.657	30.749	31.7976	33.4666	34.9449	36.3366	37.5894	38.4685	39.0068
593.91	26.9788	28.5073	29.4665	30.7206	32.1675	33.7388	35.3326	36.2861	37.1168	37.326
594.92	25.9109	27.5428	28.6373	29.5413	30.8206	32.633	33.9802	34.9103	35.6106	36.084
595.94	24.8601	26.5612	27.8203	28.4768	29.6228	31.5452	32.3948	33.6197	34.3245	34.7485
596.95	24.0707	25.6291	26.7711	27.5523	28.7101	30.5673	30.969	32.6497	33.1755	33.5523
597.82	23.0524	24.5417	25.7419	26.6446	27.873	29.3668	30.1149	31.3479	32.0478	31.9761
598.84	22.2291	23.4936	24.6887	25.4406	26.8812	27.9753	29.1335	30.1237	30.701	30.986
599.85	21.3729	22.6716	23.6987	24.4888	25.8012	26.6849	28.0141	28.9952	29.5125	29.8978
600.88	20.6776	21.9486	22.5224	23.5584	24.79	25.6774	26.903	27.9125	28.3635	28.8873
601.91	19.8932	21.1441	21.7261	22.5999	23.741	24.7147	25.9175	26.5156	27.2859	27.4633
602.94	19.4513	20.0369	20.8683	21.6766	22.8292	23.7722	24.9197	25.5147	26.2549	26.5451
603.82	18.881	19.2888	20.1708	20.8964	21.979	23.1798	23.9774	24.8914	25.3345	25.7459
604.85	18.1124	18.6409	19.4278	20.1454	21.1137	22.5051	23.1438	24.0892	24.3871	24.8284
605.88	17.1514	18.3177	18.9832	19.5626	20.2387	22.0351	22.1226	23.1412	23.3597	23.591
606.91	16.3036	17.5141	18.2836	19.1071	19.5285	21.0401	21.199	22.1354	22.5559	22.4738
607.94	15.801	16.7553	17.5936	18.3435	18.9993	19.9532	20.299	21.2832	21.9551	22.0666
608.82	15.326	15.9835	16.743	17.3625	18.5181	18.9242	19.8201	20.3343	21.2628	21.6143
609.85	14.792	15.4987	16.1179	16.4443	17.7517	18.3019	19.2768	19.7228	20.4038	20.6975
610.86	14.0643	14.9234	15.4698	15.9638	17.0002	17.5237	18.5503	18.8151	19.3161	19.5603
611.88	13.5173	14.3009	14.9108	15.5199	16.2419	16.9946	17.6268	17.9569	18.6087	18.7801
612.89	12.9018	13.7348	14.2524	14.9458	15.6055	16.2931	16.8154	17.0969	17.761	18.0551
613.91	12.3323	13.0573	13.5835	14.2646	15.0192	15.6403	15.9684	16.4965	17.2315	17.1353
614.92	11.8079	12.5643	13.1784	13.6717	14.5733	14.9572	15.2569	15.7331	16.5163	16.3543
615.94	11.3763	12.0563	12.7225	13.1156	13.8592	14.3925	14.6482	15.2269	15.8288	15.7505
616.95	11.0826	11.6345	12.4422	12.6475	13.2666	13.7648	14.2514	14.8731	15.1523	15.254
617.82	10.6598	11.0673	11.8661	12.3066	12.8407	13.202	13.8768	14.3979	14.5836	14.8015
618.84	10.1138	10.6734	11.4105	11.6372	12.5555	12.7348	13.4762	13.7137	14.1471	14.293
619.85	9.47481	10.4055	10.914	10.9849	11.9921	12.2035	12.897	13.0889	13.3767	13.7488
620.86	9.28973	10.0339	10.3428	10.4434	11.355	11.9482	12.2829	12.6035	12.9361	13.0656
621.88	8.97642	9.55171	9.78889	10.2178	10.762	11.4886	11.7356	12.0102	12.4315	12.4619
622.89	8.66216	9.25038	9.34998	9.81815	10.3077	10.8225	11.2893	11.5894	12.094	11.8218
623.91	8.32484	8.98127	9.19258	9.47278	9.93756	10.1078	10.7995	11.0321	11.432	11.4245
624.92	8.03099	8.49461	8.86489	9.05069	9.60035	9.72031	10.4457	10.571	10.902	10.9764
625.94	7.62692	8.01081	8.56328	8.68957	9.13908	9.40402	9.94586	10.1084	10.388	10.5983
626.95	7.26709	7.67101	8.16313	8.44177	8.61234	9.05897	9.58873	9.84505	10.1173	10.1389
627.82	7.00588	7.34639	7.77479	8.05917	8.24493	8.67523	9.11262	9.3666	9.78243	9.76773
628.84	6.66335	7.06818	7.36073	7.67004	8.05343	8.33402	8.72027	8.83681	9.31244	9.33491
629.85	6.3271	6.80842	7.0673	7.26686	7.72829	8.02798	8.35502	8.44674	8.77712	8.92885
630.85	6.16435	6.57146	6.83483	7.03148	7.37208	7.69105	8.06511	8.16726	8.2613	8.43532
631.85	6.0125	6.18728	6.45534	6.72205	7.03549	7.27625	7.73465	7.80957	8.0253	8.09721
632.85	5.74425	6.00376	6.15273	6.35782	6.83802	6.9768	7.38953	7.56563	7.71058	7.79528
633.85	5.43118	5.86375	6.00539	6.04846	6.52247	6.77415	7.12192	7.24609	7.43053	7.53984
634.85	5.09884	5.54588	5.76558	5.82784	6.15623	6.60218	6.85472	6.89036	7.01986	7.10638
635.85	4.91155	5.21712	5.44646	5.57449	5.84009	6.25987	6.43977	6.47198	6.75689	6.82867
636.85	4.73893	4.95163	5.17335	5.29779	5.5885	5.91059	6.03171	6.34197	6.38978	6.53135
637.85	4.56144	4.70051	5.03624	5.13645	5.42978	5.59501	5.72519	6.08588	6.13512	6.27374
638.85	4.29366	4.42434	4.76845	4.96087	5.27659	5.37343	5.53479	5.74395	5.88941	5.9481
639.85	4.12789	4.42435	4.51181	4.67677	5.09086	5.09814	5.38414	5.3853	5.67278	5.68143
640.86	3.98205	4.29919	4.30306	4.543	4.81781	4.93976	5.26159	5.19562	5.5265	5.42231
641.88	3.83268	4.08104	4.21384	4.36641	4.56927	4.78547	5.03098	5.04824	5.31574	5.24645
642.89	3.6645	3.85261	4.02765	4.20808	4.27598	4.61287	4.79069	4.93465	5.00516	4.99578
643.91	3.53056	3.67614	3.90385	4.0418	4.00891	4.34263	4.56956	4.71012	4.64291	4.90084
644.92	3.39842	3.48305	3.76818	3.94436	3.97505	4.16467	4.50857	4.5052	4.48887	4.72423
645.94	3.30769	3.35076	3.68362	3.79657	3.89184	3.99898	4.32625	4.25662	4.40334	4.57246
646.95	3.11436	3.2971	3.47874	3.71829	3.77256	3.85674	4.06842	4.05569	4.40988	4.28842
647.82	2.99241	3.20676	3.28027	3.49211	3.56708	3.71105	3.7619	3.8597	4.2828	4.13618
648.84	2.94211	3.0383	3.06067	3.27472	3.36091	3.54031	3.54668	3.73057	4.0123	3.90934

## Sheet: Fig.3c
Wavelength / nm														1		2		3
502.83	416.607	434.146	447.247	465.742	484.229	494.356	510.34	526.143	535.003	545.751	553.639	560.882		concetration / M	I / a.u.	concetration / M	I / a.u.	concetration / M	I / a.u.
503.88	441.567	457.788	472.974	491.604	512.087	524.087	541.871	557.611	566.931	579.219	586.523	592.63		0	544.67	0	511.308	0	493.328
504.92	464.746	483.106	497.574	517.632	539.677	552.874	573.428	588.778	599.289	612.423	619.779	625.253		9.98004e-08	570.231	4.99002e-08	543.083	9.98004e-08	531.611
505.82	484.88	506.134	520.977	540.557	565.429	579.119	601.081	616.451	629.584	641.272	648.824	655.363		1.99203e-07	588.955	9.96016e-08	571.48	1.99203e-07	560.317
506.86	503.96	527.037	541.879	563.191	587.96	601.706	623.14	639.838	655.166	667.072	674.411	680.857		3.57427e-07	612.113	1.49105e-07	591.706	2.98211e-07	590.19
507.91	520.257	543.575	561.024	582.428	604.864	621.009	643.572	661.639	673.511	689.803	695.985	701.922		5.53797e-07	638.31	2.47525e-07	609.922	3.96825e-07	612.965
508.95	531.4	555.594	572.179	595.916	618.372	634.199	657.499	677.532	688.137	704.66	713.145	717.409		7.48621e-07	653.861	4.42043e-07	635.733	5.53797e-07	641.277
509.85	538.775	563.701	580.609	603.691	627.575	644.977	668.015	689.896	702.543	715.79	725.163	731.738		1.1337e-06	676.938	8.2205e-07	664.849	7.09779e-07	667.971
510.89	543.694	570	586.843	609.804	635.784	653.234	677.381	696.114	712.795	725.495	733.315	740.32		1.70015e-06	698.7	1.54784e-06	693.599	9.03378e-07	683.247
511.94	547.191	573.183	591.033	614.154	638.808	657.332	681.849	700.747	716.763	730.743	738.663	745.839		2.43531e-06	712.863	2.87611e-06	717.019	1.28605e-06	693.887
512.83	547.453	572.3	591.81	614.301	640.339	656.973	681.733	701.934	715.867	731.811	738.99	745.689		3.49702e-06	727.888	5.12719e-06	728.967	2.03377e-06	705.647
513.88	544.67	570.231	588.955	612.113	638.31	653.861	676.938	698.7	712.863	727.888	735.689	744.163		5.16499e-06	735.689			3.4624e-06	714.186
514.92	538.884	565.947	584.189	606.814	634.267	648.608	672.19	691.968	705.62	723.074	728.592	736.561		7.59837e-06	744.163			6.07871e-06	723.761
515.82	532.933	559.024	576.858	600.382	626.72	640.206	664.145	682.749	695.575	715.26	721.137	727.768
516.86	525.709	549.831	568.896	590.099	614.528	630.944	653.649	672.488	684.463	703.638	711.635	716.534
517.91	515.867	538.788	556.004	578.875	601.088	617.392	640.375	658.277	671.216	686.675	698.35	704.236
518.95	504.208	526.219	541.927	566.547	587.647	601.484	627.069	644.972	656.193	671.435	681.245	689.092
519.85	489.892	511.987	528.371	552.868	574.758	585.298	612.033	628.845	640.19	656.338	662.477	670.762
520.89	476.28	497.376	513.841	536.206	558.507	567.584	594.039	610	623.247	638.132	644.159	650.242
521.94	462.157	483.129	497.626	519.614	541.421	550.95	574.676	590.163	603.257	617.448	623.828	630.324
522.83	447.39	467.234	481.382	502.963	522.855	532.891	553.059	570.798	581.199	597.652	603.843	611.172
523.88	431.231	450.113	464.993	485.344	502.164	514.262	532.589	550.852	560.672	575.201	581.397	588.193
524.92	415.491	432.662	447.463	466.388	481.455	492.154	512.489	529.417	540.854	553.454	557.75	565.103
525.82	399.895	416.888	430.368	448.493	464.954	474.395	493.828	508.958	521.123	531.416	535.853	542.697
526.86	383.291	401.152	414.335	429.976	448.213	455.728	474.201	489.479	499.91	510.686	516.414	520.837
527.91	366.894	384.033	396.242	411.691	428.899	436.879	454.212	468.463	478.533	488.512	495.65	498.264
528.95	351.309	367.709	379.95	395.159	408.83	418.59	435.608	449.774	458.167	469.047	472.248	478.189
529.85	337.448	352.067	363.413	377.864	391.253	401.974	416.08	429.694	438.411	448.912	449.802	458.235
530.88	323.662	338.408	348.339	360.837	375.98	384.729	399.166	411.719	419.277	429.52	432.214	437.802
531.91	309.186	322.479	332.618	345.621	360.382	368.025	382.306	392.634	400.788	409.977	414.384	418.89
532.94	295.91	309.742	319.954	333.471	347.019	354.341	368.487	376.977	384.453	392.564	398.393	402.887
533.82	285.641	298.176	308.712	320.053	332.541	341.151	353.448	362.777	369.633	377.516	381.87	387.39
534.85	274.947	287.631	295.754	306.725	319.469	327.632	339.791	347.834	354.167	362.742	367.624	371.204
535.88	263.187	275.244	282.798	294.479	305.408	314.012	325.488	333.311	340.444	347.913	352.236	355.462
536.91	251.693	264.428	271.351	283.242	292.771	301.695	311.585	319.923	327.314	332.568	337.572	341.352
537.94	242.778	254.996	262.992	273.088	281.15	289.611	299.319	309.58	315.563	320.451	324.424	329.272
538.82	235.108	246.687	254.078	264.063	272.659	279.655	289.488	298.5	303.89	310.146	313.944	318.526
539.85	228.151	238.555	245.651	255.793	263.655	271.233	281.016	288.196	294.916	301.256	305.281	307.992
540.88	220.96	230.601	238.012	246.967	254.767	262.74	271.721	278.421	285.094	291.773	294.887	298.51
541.91	213.537	223.609	230.431	239.009	247.025	254.333	262.987	269.949	275.631	282.355	285.67	287.423
542.94	207.132	216.947	223.029	230.894	240.954	247.279	254.359	261.818	267.209	273.061	276.422	278.579
543.82	201.067	209.612	215.893	223.655	233.866	239.282	246.521	252.722	259.472	264.044	267.752	270.551
544.85	195.146	203.347	209.928	217.533	226.791	231.514	239.75	244.93	251.975	256.695	259.719	263.48
545.88	189.309	198.016	203.287	211.413	219.394	224.322	233.154	238.026	243.975	249.463	252.381	254.432
546.91	184.154	192.08	196.536	204.216	213.344	218.545	226.131	231.806	236.444	242.038	245.04	246.51
547.94	178.556	185.631	191.19	198.781	208.205	211.993	218.751	224.692	229.674	235.469	238.188	239.827
548.82	173.267	180.003	186.843	193.059	202.309	205.795	212.634	218.573	223.738	229.239	231.223	232.824
549.85	168.098	175.672	181.7	187.382	195.759	199.29	206.115	212.532	217.255	222.168	224.296	226.071
550.89	162.995	170.217	175.39	181.229	189.15	192.573	199.617	206.299	209.428	214.504	216.286	218.99
551.94	156.894	164.936	170.007	176.282	183.408	187.043	193.879	199.607	202.801	208.091	209.303	213.003
552.83	152.226	159.525	165.004	171.081	178.244	181.992	188.951	194.251	196.665	202.468	202.466	206.098
553.88	147.79	154.62	160.292	165.801	173.02	176.542	182.825	187.61	191.175	196.576	197.02	199.565
554.92	143.686	149.579	155.197	160.211	167.612	170.599	175.925	181.411	184.804	189.765	190.899	193.089
555.82	138.94	144.787	150.216	154.862	161.973	165.342	170.543	175.094	179.185	182.668	184.993	186.989
556.86	134.725	139.766	144.385	150.425	156.119	160.075	165.841	169.969	173.326	176.568	178.659	180.279
557.91	129.254	134.485	138.746	145.025	149.492	154.138	159.886	163.925	166.795	170.524	172.59	173.231
558.95	124.313	129.853	133.928	139.665	144.485	148.496	153.573	158.379	160.825	164.3	166.746	167.109
559.85	119.924	125.554	129.219	134.584	140.037	143.285	148.335	152.291	154.876	158.438	160.698	161.455
560.88	116.345	121.108	124.341	130.207	135.425	138.293	143.298	146.567	149.789	152.648	155.638	156.238
561.91	111.956	116.328	120.097	125.354	130.344	132.873	137.415	140.93	143.708	146.664	150.283	150.649
562.94	107.245	112.304	116.046	120.543	125.299	127.228	131.462	135.841	138.172	140.425	143.58	145.303
563.82	103.074	108.01	111.132	114.728	119.743	122.374	126.311	129.964	132.603	135.211	137.373	139.553
564.85	99.238	103.65	106.423	109.583	114.742	117.513	121.538	124.873	128.156	130.538	131.894	133.577
565.88	95.5664	99.3487	102.465	105.754	110.131	112.994	116.832	120.246	123.142	125.511	126.677	127.952
566.91	91.2989	95.538	99.0428	102.668	106.029	108.467	112.288	115.742	118.194	120.484	121.286	122.969
567.94	87.6674	91.4834	94.6814	98.7657	101.477	104.341	108.256	110.866	113.313	115.455	117.095	118.242
568.82	84.1814	87.653	90.826	94.4333	97.5198	99.8519	103.77	105.709	108.631	110.973	112.525	113.438
569.85	80.8875	84.0233	87.0346	90.3277	93.9497	95.3325	98.9848	101.512	103.689	106.251	107.581	108.644
570.86	76.9863	80.447	83.5722	86.4829	90.1614	91.237	94.6046	97.1943	99.2791	101.723	102.806	103.75
571.88	73.5086	77.1779	79.9341	82.7711	85.8774	87.5313	90.9608	93.3621	95.2287	97.0415	98.674	98.8761
572.89	70.6013	73.9423	76.3344	78.6934	81.3196	84.1079	87.0349	89.2924	90.8163	92.3595	94.7318	94.3946
573.91	67.6092	70.5169	72.6658	75.3851	77.7645	80.6191	83.0742	85.401	86.6714	88.7002	90.2468	90.4153
574.92	64.3312	67.221	68.9128	72.2745	74.5135	76.8218	79.0211	81.4513	82.8398	84.8539	85.8227	86.5545
575.94	61.3088	63.637	65.6371	69.0185	71.644	73.0166	75.5198	77.2835	79.2074	81.2433	81.7762	82.338
576.95	58.6212	60.336	62.6146	65.214	68.1327	69.4976	71.9667	73.6954	75.3105	76.993	77.8778	78.2778
577.82	55.6032	57.452	59.9269	61.8026	64.7879	66.1957	68.6763	70.2048	71.7492	73.5664	73.8398	74.6324
578.84	53.0041	55.0599	57.3446	58.8107	61.7904	63.3939	65.3084	67.2947	68.4707	70.3177	70.3318	71.4435
579.85	50.7925	52.7531	55.1528	56.1752	59.3586	60.761	62.4324	64.4214	65.3294	67.498	67.3551	68.2694
580.88	48.9936	50.8341	52.7989	53.9896	56.7513	58.0813	59.7282	61.5318	62.3469	63.7951	64.4776	65.2612
581.91	46.5304	48.6202	50.3563	51.9292	53.9792	54.9774	57.3293	58.6135	59.3599	60.2716	61.8017	62.4898
582.94	44.405	46.3126	47.8507	49.7899	51.331	52.8493	54.5105	56.2824	57.0783	57.8747	59.2287	59.7123
583.82	42.2206	44.0079	46.0609	47.3274	49.2241	50.699	51.8712	54.2073	54.8713	55.7061	56.7295	56.9416
584.85	40.4251	42.1607	44.11	45.1775	47.2444	48.6522	49.5671	51.7655	52.6006	53.3665	54.4425	54.6146
585.88	38.4076	40.3396	41.8408	43.1944	45.3876	46.3337	47.8198	49.0949	49.9614	50.9447	51.8285	52.5303
586.91	36.9327	38.5699	39.6262	41.3402	43.1855	44.4043	45.6638	46.7929	47.5931	48.9947	49.4057	50.3034
587.94	35.6531	36.8955	38.1091	39.9997	41.3848	42.5033	43.8234	45.1098	45.6908	46.8706	47.5119	47.9571
588.82	34.297	35.6036	36.6779	38.4355	39.807	40.7316	41.9178	43.4574	44.1636	44.7295	46.0167	46.0466
589.85	32.7535	34.2762	35.4362	36.6207	38.3947	39.2122	40.3637	41.6518	42.606	43.2644	44.3194	44.2374
590.86	31.1754	32.8822	33.9908	34.8215	36.7383	37.4843	38.7733	39.8209	40.7336	41.5941	42.2359	42.57
591.88	30.125	31.4195	32.304	33.7054	35.282	35.9222	37.2454	38.1247	39.048	39.7538	40.3294	40.6919
592.89	29.0288	30.1023	31.0081	32.6715	34.104	34.457	35.7583	36.4774	37.2672	38.0491	38.5444	39.0565
593.91	27.9232	29.0585	30.2556	31.4843	32.8322	33.3584	34.3731	35.1703	35.8551	36.8325	37.3544	37.5164
594.92	26.9601	28.3365	29.3129	30.4198	31.4913	32.0988	33.1658	33.8377	34.7168	35.2985	35.8547	36.3997
595.94	26.2713	27.3474	27.8406	29.0309	30.3352	30.7754	31.9897	32.6947	33.808	33.7397	34.2086	34.851
596.95	25.2247	26.1996	26.7378	27.8613	29.1033	29.6486	30.7504	31.5347	32.6081	32.7383	32.7988	33.4018
597.82	24.3353	25.1302	25.7644	26.6322	27.8903	28.6872	29.4156	30.4518	31.3243	31.7826	31.7877	31.9847
598.84	23.36	24.4061	24.8288	25.9622	26.7872	27.804	28.1439	29.2945	29.867	30.8784	30.8354	31.0989
599.85	22.5314	23.4303	23.8925	25.1091	26.0804	26.727	27.1746	28.2767	28.6294	29.5444	29.7791	30.0678
600.88	21.4418	22.6206	23.0953	24.1577	24.9798	25.5746	26.402	27.238	27.6931	28.1124	28.7689	29.1385
601.91	20.8162	21.8061	22.4628	23.1931	23.8369	24.4182	25.596	26.2354	27.0198	26.8023	27.554	27.87
602.94	20.0248	21.2794	21.7099	22.2422	23.0799	23.6224	24.6075	25.3558	26.0548	26.2207	26.4082	26.7303
603.82	19.3384	20.2642	20.9283	21.2772	22.3468	22.58	23.4729	24.281	24.7988	25.3624	25.5591	25.6521
604.85	18.4978	19.2428	20.0975	20.4396	21.4083	21.6291	22.4138	23.4118	23.5055	24.4265	24.7752	24.8097
605.88	17.618	18.2654	19.0622	19.7219	20.5278	20.8361	21.5447	22.6956	22.6715	23.22	23.7546	23.8769
606.91	16.8598	17.6688	18.1275	18.9992	19.9675	20.2487	20.7969	21.8566	21.9109	22.2743	22.5902	23.0559
607.94	16.5216	16.9514	17.5482	18.3358	19.3265	19.6124	20.2417	21.0237	21.0906	21.2984	21.7879	22.2181
608.82	16.095	16.4403	17.152	17.834	18.5728	18.7776	19.5342	20.0751	20.3187	20.7272	21.1359	21.3418
609.85	15.3713	15.8253	16.4574	17.1699	17.7714	17.8852	18.6928	19.2011	19.5719	19.9769	20.3409	20.5785
610.86	14.5704	15.2196	15.7745	16.6277	16.954	17.2356	17.9254	18.4297	18.8043	19.242	19.4401	19.8047
611.88	14.1259	14.6011	15.0028	15.8433	16.3383	16.7939	17.2949	17.6688	18.0598	18.2498	18.6483	19.0095
612.89	13.5705	14.046	14.3183	15.0482	15.6991	16.1568	16.6823	17.0028	17.3309	17.5813	17.8743	18.1561
613.91	12.9722	13.6869	13.7231	14.2975	15.0922	15.44	15.79	16.3509	16.644	16.8649	17.1842	17.2056
614.92	12.3228	13.1528	13.3476	13.8405	14.4292	14.6751	15.0843	15.6947	15.92	16.2744	16.6314	16.5148
615.94	11.8922	12.6691	12.9933	13.3214	14.0131	14.026	14.6822	14.8153	15.4368	15.5839	16.0274	15.9074
616.95	11.4762	11.9017	12.5188	12.6585	13.4175	13.4961	14.1533	14.3514	14.9667	15.0964	15.2141	15.6007
617.82	10.9556	11.3712	11.9481	12.2075	12.7113	12.9694	13.4651	13.8742	14.4998	14.5345	14.8352	15.0124
618.84	10.5561	10.9356	11.3732	11.8156	12.0299	12.4815	12.8445	13.3495	13.8143	13.9137	14.3481	14.3983
619.85	10.2278	10.598	10.9974	11.4261	11.7016	12.0712	12.4451	12.6648	12.9784	13.3185	13.765	13.5989
620.86	9.86632	10.1032	10.6392	10.9417	11.1829	11.6931	11.9773	12.1923	12.258	12.8633	12.9552	13.0441
621.88	9.38484	9.62178	10.1524	10.4868	10.7984	11.1371	11.3843	11.7028	11.8113	12.3369	12.5218	12.4462
622.89	9.06596	9.31089	9.69268	10.145	10.5089	10.8569	10.9304	11.372	11.4648	11.6919	11.9362	12.1128
623.91	8.71709	9.00507	9.30909	9.73374	10.0647	10.3256	10.5381	10.8855	11.0301	11.0953	11.5299	11.7212
624.92	8.26393	8.73754	8.91683	9.37644	9.46512	9.94524	10.2555	10.4441	10.5682	10.6539	11.0479	11.1746
625.94	7.81509	8.28021	8.51499	8.827	9.00589	9.45568	9.76145	9.94364	9.97442	10.2291	10.4745	10.5086
626.95	7.62174	7.88919	8.15315	8.3938	8.84179	9.01804	9.19984	9.54203	9.59737	9.89783	9.95655	10.2595
627.82	7.43884	7.59286	7.98144	8.06652	8.42819	8.53662	8.80696	9.0843	9.37557	9.61798	9.62451	9.8956
628.84	7.07058	7.34422	7.54749	7.69611	8.13747	8.30224	8.52912	8.63569	9.07929	9.1546	9.32772	9.36348
629.85	6.54002	6.99019	7.20499	7.30657	7.87871	8.00224	8.16371	8.32199	8.67069	8.78584	8.86316	8.86181
630.85	6.19172	6.60761	6.74386	7.05627	7.64448	7.60735	7.71301	8.08612	8.23049	8.39304	8.45409	8.47955
631.85	5.89599	6.43356	6.44285	6.9632	7.15921	7.236	7.50994	7.73122	7.87073	7.99473	8.08441	8.13356
632.85	5.63061	6.22814	6.11933	6.61838	6.74242	6.98618	7.32026	7.32501	7.39597	7.55716	7.73145	7.71815
633.85	5.48767	5.89716	5.94055	6.26843	6.46728	6.69867	6.99609	7.07545	7.15721	7.31186	7.36742	7.52469
634.85	5.44436	5.46418	5.76857	5.95747	6.25175	6.46314	6.52207	6.88926	6.87013	7.06357	6.9708	7.21991
635.85	5.29911	5.19371	5.49693	5.70527	5.83959	6.13757	6.1843	6.55951	6.63927	6.71445	6.71493	6.87737
636.85	5.03654	5.10717	5.25254	5.40601	5.57543	5.77855	5.89787	6.19382	6.32215	6.42866	6.43645	6.54157
637.85	4.81044	4.98017	4.98429	5.17834	5.27776	5.45844	5.64178	5.81126	6.05432	6.16091	6.17499	6.17865
638.85	4.45129	4.78586	4.88412	5.02113	5.25405	5.27095	5.41871	5.63767	5.75191	6.00407	5.92342	5.9666
639.85	4.23219	4.43526	4.6207	4.92591	4.9711	4.98377	5.23588	5.44722	5.51677	5.67955	5.8102	5.71465
640.86	4.05904	4.2561	4.43483	4.71929	4.81834	4.82627	5.03276	5.23499	5.34105	5.34217	5.54019	5.58687
641.88	3.94128	4.17996	4.17594	4.37158	4.48509	4.6509	4.84071	4.86295	5.16536	5.20407	5.25599	5.2936
642.89	3.69748	4.11485	4.10559	4.0589	4.34154	4.44788	4.70739	4.63918	4.89429	5.05322	4.96541	5.07753
643.91	3.61112	3.86429	3.90611	3.98134	4.13658	4.15494	4.48531	4.51729	4.66766	4.7851	4.71445	4.8148
644.92	3.46774	3.64807	3.76656	3.90526	4.01585	4.072	4.27996	4.35286	4.50392	4.49649	4.40411	4.60746
645.94	3.39548	3.53927	3.57136	3.70461	3.86855	3.92225	4.11237	4.18886	4.32433	4.30449	4.29504	4.39428
646.95	3.24484	3.38886	3.51182	3.48167	3.79271	3.79688	3.96991	3.99406	4.05608	4.15904	4.23487	4.29185
647.82	3.13539	3.2364	3.36854	3.38676	3.60804	3.65751	3.74258	3.8885	3.92217	4.1005	4.14362	4.0846
648.84	3.02138	3.06867	3.23766	3.26673	3.46953	3.48745	3.56919	3.67814	3.77826	4.03158	3.90491	3.87921

## Sheet: Fig.4a
	1	2	3
concetration / µM	I / a.u.	I / a.u.	I / a.u.
0	1	1	1
0.05993	1.02179	1.03317	1.02558
0.11971	1.05208	1.0672	1.06021
0.17935	1.08294	1.0969	1.09433
0.23885	1.1169	1.12409	1.12059
0.29821	1.1548	1.16259	1.16615
0.35743	1.17876	1.19796	1.19969
0.4165	1.20139	1.23484	1.22769
0.47544	1.24186	1.26571	1.26111
0.53423	1.26088	1.29666	1.2935
0.59289	1.29637	1.32964	1.32163
0.6514	1.32354	1.35742	1.3474

## Sheet: Fig.4b
	1	2	3
concetration / µM	I / a.u.	I / a.u.	I / a.u.
0	1	1	1
0.05993	1.0214	1.02031	1.02307
0.11971	1.0416	1.04734	1.05039
0.17935	1.06865	1.07425	1.08275
0.23885	1.08874	1.10391	1.11181
0.29821	1.10602	1.1216	1.13602
0.35743	1.1252	1.15004	1.16148
0.4165	1.14846	1.17396	1.18605
0.47544	1.16496	1.19542	1.20919
0.53423	1.18664	1.21154	1.22748
0.59289	1.19931	1.2287	1.25162

## Sheet: Fig.4c
	1	2	3
concetration / µM	I / a.u.	I / a.u.	I / a.u.
0	1	1	1
0.1996	1.05803	1.06238	1.06024
0.31898	1.09403	1.09578	1.09481
0.43807	1.14587	1.15207	1.14997
0.55688	1.19101	1.19684	1.19592
0.67541	1.22732	1.24499	1.23115
0.79365	1.26897	1.28471	1.27084
0.91161	1.31019	1.32243	1.31651
1.0293	1.34827	1.37271	1.36089
1.1467	1.40262	1.40271	1.41267
1.26382	1.43955	1.44233	1.45094
1.38067	1.48591	1.47304	1.47248
1.49724	1.52493	1.50324	1.51808

## Sheet: Fig.4d
	1	2	3
concetration / µM	I / a.u.	I / a.u.	I / a.u.
0	1	1	1
0.15974	1.05067	1.05969	1.05548
0.31898	1.1024	1.10978	1.10909
0.47771	1.15806	1.14785	1.15396
0.63593	1.19473	1.19485	1.19879
0.79365	1.24671	1.23598	1.24334
0.95087	1.29159	1.26308	1.27934
1.10759	1.3327	1.29935	1.31803
1.26382	1.38713	1.34268	1.36691
1.41956	1.42789	1.37442	1.40315
1.5748	1.4628	1.41095	1.43667

## Sheet: Fig.4e
	1	2	3
concetration / µM	I / a.u.	I / a.u.	I / a.u.
0	1	1	1
0.1996	1.02699	1.02081	1.0229
0.39841	1.05071	1.04704	1.04988
0.59642	1.08474	1.07484	1.08179
0.79365	1.11354	1.10139	1.10785
0.9901	1.1347	1.13571	1.13571
1.18577	1.16192	1.15721	1.15917
1.38067	1.19425	1.18441	1.18893
1.5748	1.21635	1.21359	1.21527
1.76817	1.24115	1.23565	1.2361
1.96078	1.25982	1.26809	1.26376
2.15264	1.28117	1.28736	1.2844
2.34375	1.3064	1.31112	1.3088

## Sheet: Fig.4f
	1	2	3
concetration / µM	I / a.u.	I / a.u.	I / a.u.
0	1	1	1
0.1996	1.03018	1.02681	1.02868
0.39841	1.05492	1.05759	1.05616
0.59642	1.08429	1.08739	1.08523
0.79365	1.11701	1.11788	1.11738
0.9901	1.1488	1.15332	1.15111
1.18577	1.17819	1.17619	1.17734
1.38067	1.20253	1.20962	1.20612
1.5748	1.23511	1.23451	1.23471
1.76817	1.2619	1.26052	1.26109
1.96078	1.28407	1.28003	1.2821

## Sheet: Fig.5
	1	2	3
PFOS	0.483741	0.421347	0.39978
PFOA	0.330835	0.344262	0.319112
CTAB	0.0178103	0.0490335	0.00552661
Octanesulfonic acid	0.0178103	0.0490335	0.00552661
Octanoic acid	0.0230605	0.0491122	0.065487
Perfluorohexane	0.0135189	0.00537019	0.00761255
NaCl	0.0139762	0.0197509	0.0198034
Na2SO4	0.0351292	0.0211304	0.0245186
KCl	0.00829455	0.00320555	0.0055667
MgCl2	0.00845614	0.0070163	0.00654325
Waste water	0.0478376	-0.00620585	0.0344235

## Sheet: Fig.6
PFOS concentration / µM	G value	PFOA concentration / µM	G value
0	41	0	15
1	74	1	58
2	97	2	91
3	146	3	137
4	171	4	162
5	207	5	191
6	255	6	208

[truncated: 13 more sheets: Fig.8a, Fig.8b, Supplementary Fig. 4, Supplementary Fig. 5, Supplementary Fig. 6, Supplementary Fig. 7, Supplementary Fig. 9, Supplementary Fig. 10, Supplementary Fig. 11, Supplementary Fig. 12, Supplementary Fig. 13, Supplementary Fig. 14, Supplementary Table. 4]
